# Supplementary material for: An NK Cell Perforin Response Elicited via IL-18 Controls Mucosal Inflammation Kinetics during Salmonella Gut Infection
Source: PLoS Pathog. 2016 Jun 24;12(6):e1005723. doi: 10.1371/journal.ppat.1005723 (PMC4920399; doi:10.1371/journal.ppat.1005723)
Supplement: S1 Table — (XLSX) [file ppat.1005723.s009.xlsx]

## Sheet: Sheet1
Gene_ID	Gene Name	baseMean	baseMeanA	baseMeanB	foldChange	log2foldChange	pval	padj
ENSMUSG00000068606.5	Gm4841	1819.15	4194.13	37.9222	0.00904173	-6.78919	2.0701e-10	2.58605e-07
ENSMUSG00000063388.4	BC023105	145.799	334.965	3.92529	0.0117185	-6.41507	2.33848e-13	5.11231e-10
ENSMUSG00000079597.1	Gm5483	10.1508	23.211	0.355596	0.0153202	-6.02842	0.000159586	0.02352
ENSMUSG00000038037.4	Socs1	67.5543	152.828	3.59916	0.0235504	-5.4081	9.12531e-24	2.39393e-19
ENSMUSG00000054072.5	Iigp1	11452.3	25842.6	659.614	0.0255243	-5.29199	1.44896e-13	3.80119e-10
ENSMUSG00000000182.7	Fgf23	23.6643	53.3577	1.39429	0.0261309	-5.2581	4.29618e-06	0.00142666
ENSMUSG00000024171.4	Prss28	4.68625	10.5527	0.286405	0.0271404	-5.20341	0.000206565	0.0280807
ENSMUSG00000090942.1	F830016B08Rik	646.433	1454.35	40.4924	0.0278422	-5.16658	1.9327e-07	0.000108695
ENSMUSG00000078922.3	Tgtp1	666.402	1493.25	46.2682	0.030985	-5.01229	4.53969e-16	2.03425e-12
ENSMUSG00000031551.6	Ido1	560.83	1254.22	40.7867	0.0325195	-4.94255	3.32403e-05	0.00703246
ENSMUSG00000046031.6	Fam26f	50.7335	113.189	3.89173	0.0343825	-4.86218	4.20665e-09	4.08731e-06
ENSMUSG00000029417.8	Cxcl9	5952.89	13228.6	496.076	0.0375002	-4.73696	4.4818e-09	4.19912e-06
ENSMUSG00000078921.3	Tgtp2	799.079	1769.79	71.0437	0.0401424	-4.63873	4.60151e-14	1.50895e-10
ENSMUSG00000028270.6	Gbp2	10302.2	22787.7	938.122	0.0411678	-4.60234	4.11667e-11	5.99982e-08
ENSMUSG00000031549.9	Ido2	66.1104	146.012	6.18418	0.0423539	-4.56136	1.66717e-08	1.32535e-05
ENSMUSG00000022126.6	Irg1	500.372	1104.32	47.4131	0.0429343	-4.54172	1.76524e-07	0.000105249
ENSMUSG00000029371.6	Cxcl5	270.391	594.454	27.3439	0.0459984	-4.44227	1.10724e-06	0.000440111
ENSMUSG00000078853.2	Igtp	1393.33	3053.74	148.03	0.048475	-4.36661	6.06317e-21	7.95306e-17
ENSMUSG00000073555.1	Gm4951	951.721	2084.71	101.981	0.0489185	-4.35348	3.87004e-07	0.000189773
ENSMUSG00000060183.6	Cxcl11	68.067	148.776	7.53536	0.0506491	-4.30332	8.22776e-06	0.00245281
ENSMUSG00000056071.6	S100a9	1324.72	2894.17	147.64	0.051013	-4.29299	1.12155e-05	0.00294228
ENSMUSG00000032068.8	1600029D21Rik	4216.62	9196.27	481.888	0.0524004	-4.25428	9.76517e-13	1.97061e-09
ENSMUSG00000085977.1	Gm5970	14.0195	30.5671	1.60875	0.0526301	-4.24797	0.000321781	0.0385462
ENSMUSG00000044364.5	Tmem74b	7.97105	17.3731	0.919499	0.0529265	-4.23986	1.80482e-06	0.000648598
ENSMUSG00000034855.7	Cxcl10	934.804	2036.63	108.437	0.0532433	-4.23126	8.54383e-14	2.49043e-10
ENSMUSG00000059657.4	Stfa2l1	30.0701	65.4854	3.50867	0.0535794	-4.22218	9.59946e-05	0.0154498
ENSMUSG00000027832.5	Ptx3	74.0235	161.026	8.77144	0.0544722	-4.19834	1.31538e-06	0.000506292
ENSMUSG00000032496.3	Ltf	40.4697	87.9622	4.85034	0.0551412	-4.18073	0.000290447	0.0359414
ENSMUSG00000056054.8	S100a8	209.755	455.907	25.1404	0.0551437	-4.18066	9.32913e-05	0.0151386
ENSMUSG00000029380.10	Cxcl1	479.016	1039.94	58.3222	0.0560821	-4.15632	1.95397e-05	0.00461805
ENSMUSG00000097742.1	Gm26535	8.02387	17.4178	0.978407	0.0561728	-4.15399	4.57588e-05	0.00902584
ENSMUSG00000066363.6	Serpina3f	141.138	305.013	18.2321	0.059775	-4.06431	2.02848e-07	0.000110865
ENSMUSG00000082292.2	Gm12250	1271.21	2745.71	165.328	0.0602132	-4.05378	1.31395e-16	8.61754e-13
ENSMUSG00000098049.1	Gbp11	26.036	56.0476	3.52722	0.0629326	-3.99005	0.000147759	0.0221503
ENSMUSG00000079186.2	Gzmc	16.0129	34.2766	2.31516	0.0675434	-3.88804	2.01845e-09	2.11808e-06
ENSMUSG00000040253.9	Gbp7	4387.27	9384.5	639.342	0.0681275	-3.87562	4.65254e-16	2.03425e-12
ENSMUSG00000079363.3	Gbp4	611.67	1307.34	89.9188	0.0687801	-3.86187	1.05568e-05	0.00288485
ENSMUSG00000058755.3	Osm	54.0931	115.5	8.03758	0.0695892	-3.84499	4.16745e-06	0.00140792
ENSMUSG00000079362.3	Gbp6	1990.91	4244.55	300.68	0.070839	-3.81931	6.60832e-08	4.35715e-05
ENSMUSG00000026180.7	Cxcr2	158.444	335.519	25.6373	0.0764108	-3.71008	5.84017e-07	0.000264157
ENSMUSG00000016496.7	Cd274	2098.74	4439.57	343.124	0.0772877	-3.69362	1.90799e-07	0.000108695
ENSMUSG00000092021.2	Gbp11	37.7823	79.9157	6.1822	0.077359	-3.69229	0.00023358	0.030038
ENSMUSG00000058427.7	Cxcl2	175.449	370.828	28.9143	0.0779722	-3.6809	0.00036616	0.0417645
ENSMUSG00000054588.8	Gbp10	878.89	1856.94	145.349	0.0782734	-3.67533	1.67236e-06	0.000609342
ENSMUSG00000069874.6	Irgm2	4254.69	8987.61	705.011	0.0784425	-3.67222	4.69576e-20	4.10629e-16
ENSMUSG00000097194.1	9330175E14Rik	73.9905	156.296	12.2616	0.0784513	-3.67206	4.37199e-06	0.00143368
ENSMUSG00000041872.3	Il17f	92.5996	195.186	15.6595	0.0802284	-3.63974	2.81282e-05	0.00625353
ENSMUSG00000040328.8	Olfr56	2147.73	4523.76	365.698	0.0808392	-3.6288	9.00346e-10	1.02694e-06
ENSMUSG00000040264.8	Gbp5	1471.8	3099.38	251.11	0.0810194	-3.62559	6.64352e-08	4.35715e-05
ENSMUSG00000032038.6	St3gal4	651.313	1369.56	112.628	0.082237	-3.60407	8.71563e-10	1.02694e-06
ENSMUSG00000027360.5	Hdc	160.918	338.157	27.9879	0.082766	-3.59482	1.51935e-06	0.000569407
ENSMUSG00000044701.5	Il27	28.3944	59.4941	5.06953	0.0852106	-3.55282	0.00039049	0.0437782
ENSMUSG00000061947.4	Serpina10	37.4588	78.229	6.88107	0.0879606	-3.507	3.42483e-11	5.37538e-08
ENSMUSG00000078920.2	Ifi47	1064.75	2218.88	199.159	0.0897567	-3.47784	3.48332e-11	5.37538e-08
ENSMUSG00000027398.7	Il1b	663.803	1379.19	127.262	0.0922731	-3.43795	7.0118e-05	0.0126373
ENSMUSG00000045932.6	Ifit2	4115.86	8540.75	797.186	0.0933391	-3.42138	2.27263e-06	0.000794935
ENSMUSG00000052749.7	Trim30b	108.9	225.229	21.6524	0.0961351	-3.37879	1.46031e-05	0.00358036
ENSMUSG00000091576.1	Trim30b	18.4224	38.0553	3.69779	0.0971688	-3.36336	4.32501e-05	0.00873789
ENSMUSG00000073400.5	Trim10	40.9401	84.1998	8.49532	0.100895	-3.30908	1.62751e-06	0.000601353
ENSMUSG00000029298.9	Gbp9	893.891	1827.61	193.601	0.105931	-3.2388	0.000137674	0.0209984
ENSMUSG00000074151.6	Nlrc5	425.137	869.063	92.1924	0.106082	-3.23674	1.14019e-09	1.24632e-06
ENSMUSG00000028268.8	Gbp3	1619.99	3309.65	352.736	0.106578	-3.23002	6.11866e-05	0.011225
ENSMUSG00000046879.6	Irgm1	2779.07	5674.31	607.634	0.107085	-3.22317	1.75922e-13	4.19557e-10
ENSMUSG00000027399.1	Il1a	46.2459	93.949	10.4685	0.111428	-3.16582	0.000286005	0.0355595
ENSMUSG00000037321.11	Tap1	1004.85	2039.92	228.55	0.112038	-3.15793	9.49279e-15	3.55763e-11
ENSMUSG00000042265.7	Trem1	57.5912	116.778	13.2009	0.113043	-3.14506	0.000394413	0.0440299
ENSMUSG00000041449.10	Serpina3h	137.788	278.704	32.1017	0.115182	-3.11801	1.26171e-05	0.00321355
ENSMUSG00000028836.8	Slc30a2	12.2136	24.5573	2.95579	0.120363	-3.05454	1.1435e-05	0.00297017
ENSMUSG00000039217.6	Il18	271.492	544.891	66.4437	0.121939	-3.03576	4.18609e-06	0.00140792
ENSMUSG00000026073.8	Il1r2	72.5788	145.257	18.0703	0.124403	-3.00691	0.000356923	0.041249
ENSMUSG00000041481.10	Serpina3g	103.732	207.585	25.8421	0.124489	-3.00591	4.32997e-05	0.00873789
ENSMUSG00000030144.2	Clec4d	134.826	269.077	34.1373	0.126868	-2.9786	0.000283621	0.035431
ENSMUSG00000086176.3	Gm15534	18.0689	35.8463	4.73587	0.132116	-2.92012	9.48111e-07	0.000382658
ENSMUSG00000034438.10	Gbp8	1349.56	2674.65	355.736	0.133003	-2.91047	0.000349054	0.0405696
ENSMUSG00000020407.7	Upp1	823.125	1631.29	216.997	0.133021	-2.91027	4.40562e-05	0.00878033
ENSMUSG00000047798.9	Cd300lf	151.43	299.852	40.1132	0.133776	-2.9021	0.000180603	0.0256142
ENSMUSG00000050014.7	Apol10b	331.145	655.271	88.0501	0.134372	-2.8957	1.19558e-07	7.29416e-05
ENSMUSG00000078763.2	Slfn1	267.049	526.787	72.2449	0.137143	-2.86625	0.000349498	0.0405696
ENSMUSG00000034394.8	Lif	83.5044	164.025	23.1139	0.140917	-2.82708	5.76768e-05	0.0106556
ENSMUSG00000093973.1	Mrgpra2a	8.72557	17.1139	2.43435	0.142244	-2.81356	0.000227878	0.0295948
ENSMUSG00000044162.10	Tnip3	1351.2	2643.29	382.144	0.144571	-2.79015	4.10574e-07	0.000193057
ENSMUSG00000064147.6	Rab44	158.076	307.739	45.8294	0.148923	-2.74736	9.21615e-05	0.015111
ENSMUSG00000084956.1	Gm16194	43.8676	85.0488	12.9817	0.152638	-2.71181	3.00099e-05	0.00650645
ENSMUSG00000050578.9	Mmp13	878.929	1699.71	263.348	0.154937	-2.69024	0.000165869	0.0241745
ENSMUSG00000046223.9	Plaur	877.707	1697.13	263.138	0.155049	-2.68921	1.19999e-05	0.00308632
ENSMUSG00000042306.5	S100a14	1521.91	2940.09	458.279	0.155873	-2.68156	1.27047e-08	1.04155e-05
ENSMUSG00000097804.1	Gm16685	1287.24	2476.54	395.269	0.159606	-2.64742	0.000127428	0.0197168
ENSMUSG00000041754.5	Trem3	19.1977	36.9116	5.91218	0.160171	-2.64231	0.000428875	0.0468796
ENSMUSG00000027639.10	Samhd1	3913.07	7510.05	1215.33	0.161827	-2.62748	2.6743e-07	0.000140315
ENSMUSG00000028859.8	Csf3r	225.657	432.036	70.8734	0.164045	-2.60783	0.000145808	0.0219835
ENSMUSG00000096727.1	Psmb9	401.837	768.974	126.484	0.164484	-2.60398	3.25859e-07	0.00016762
ENSMUSG00000021613.8	Hapln1	118.446	226.565	37.3563	0.164881	-2.6005	9.49587e-06	0.00269978
ENSMUSG00000017652.10	Cd40	152.1	290.323	48.4331	0.166825	-2.58359	0.000192267	0.0269032
ENSMUSG00000080205.2	Gm15526	11.7228	22.3489	3.75329	0.167941	-2.57398	2.04701e-05	0.00479475
ENSMUSG00000035373.2	Ccl7	339.479	646.76	109.018	0.16856	-2.56866	0.000212702	0.0286155
ENSMUSG00000018899.10	Irf1	4745.47	8947	1594.33	0.178197	-2.48845	1.16371e-10	1.60678e-07
ENSMUSG00000024401.8	Tnf	198.515	373.524	67.2579	0.180063	-2.47342	4.85597e-05	0.00936702
ENSMUSG00000039699.7	Batf2	1976.28	3709.72	676.203	0.182279	-2.45578	3.7941e-08	2.69012e-05
ENSMUSG00000038301.9	Snx10	534.423	1001.45	184.155	0.183889	-2.44309	6.15575e-07	0.000273712
ENSMUSG00000021281.9	Tnfaip2	668.312	1249.59	232.355	0.185946	-2.42705	5.53637e-07	0.000254809
ENSMUSG00000032691.8	Nlrp3	90.7876	169.474	31.7729	0.18748	-2.41519	9.04042e-05	0.0150105
ENSMUSG00000079018.4	Ly6c1	1229.7	2294.51	431.098	0.187882	-2.4121	1.11344e-05	0.00294228
ENSMUSG00000068245.8	Phf11d	704.243	1313.14	247.574	0.188537	-2.40708	0.00022593	0.0294878
ENSMUSG00000028965.7	Tnfrsf9	46.9873	87.4974	16.6048	0.189775	-2.39764	1.10968e-05	0.00294228
ENSMUSG00000037405.7	Icam1	439.478	816.576	156.654	0.191843	-2.382	1.04051e-05	0.00287334
ENSMUSG00000037679.8	Inf2	777.456	1443.22	278.132	0.192716	-2.37545	1.73834e-10	2.28019e-07
ENSMUSG00000054203.6	Ifi205	900.908	1666.46	326.744	0.19607	-2.35056	0.000106462	0.0170301
ENSMUSG00000070034.7	Sp110	206.631	382.031	75.0806	0.19653	-2.34718	0.000327393	0.0390216
ENSMUSG00000035385.5	Ccl2	175.801	324.45	64.3139	0.198224	-2.3348	0.000178465	0.0255839
ENSMUSG00000078240.2	Gm3550	10.2645	18.9361	3.76082	0.198606	-2.33202	0.000207011	0.0280807
ENSMUSG00000078161.2	BC007180	34.0071	62.705	12.4837	0.199086	-2.32854	0.000303535	0.0368654
ENSMUSG00000074695.3	Il22	75.5018	139.055	27.8367	0.200185	-2.3206	0.000108297	0.0172186
ENSMUSG00000054855.7	Rnd1	72.3398	133.025	26.826	0.201662	-2.30999	8.13528e-05	0.0139491
ENSMUSG00000032515.7	Csrnp1	67.6212	124.313	25.1022	0.201927	-2.30809	3.05345e-05	0.00656592
ENSMUSG00000026773.13	Pfkfb3	372.653	684.818	138.529	0.202287	-2.30553	6.63421e-09	5.8014e-06
ENSMUSG00000074570.7	Cass4	87.6889	160.926	32.7608	0.203576	-2.29636	0.000331199	0.0390216
ENSMUSG00000068246.5	Apol9b	236.843	433.907	89.0448	0.205216	-2.28478	4.23733e-05	0.00868454
ENSMUSG00000024338.8	Psmb8	495.407	907.441	186.383	0.205394	-2.28354	2.27285e-05	0.00518487
ENSMUSG00000024014.6	Pim1	871.568	1595.74	328.439	0.205822	-2.28053	2.07367e-11	3.62672e-08
ENSMUSG00000078616.1	Trim30c	53.4083	97.361	20.4439	0.20998	-2.25168	8.43752e-05	0.0142806
ENSMUSG00000048758.7	Rpl29	732.651	1333.24	282.211	0.211673	-2.24009	3.92923e-12	7.36282e-09
ENSMUSG00000030474.8	Siglece	48.4482	87.8567	18.8919	0.215031	-2.21738	7.77122e-06	0.00234334
ENSMUSG00000057346.5	Apol9a	393.58	713.133	153.916	0.21583	-2.21203	6.915e-05	0.0125978
ENSMUSG00000050359.7	Sprr1a	4908.8	8859.85	1945.51	0.219587	-2.18714	7.1594e-05	0.0127588
ENSMUSG00000095028.1	Sirpb1b	84.7111	152.606	33.79	0.22142	-2.17514	0.000222272	0.0294878
ENSMUSG00000027737.5	Slc7a11	200.776	360.507	80.9781	0.224623	-2.15442	0.000162638	0.023836
ENSMUSG00000075602.4	Ly6a	4381.6	7846.3	1783.07	0.227249	-2.13765	3.75701e-07	0.000189541
ENSMUSG00000070427.3	Il18bp	169.445	303.061	69.2321	0.228443	-2.1301	0.000342754	0.0401419
ENSMUSG00000024349.9	Tmem173	199.049	355.675	81.5793	0.229365	-2.12429	8.62466e-06	0.00249281
ENSMUSG00000039304.5	Tnfsf10	1887.69	3364.79	779.864	0.231772	-2.10922	0.000414396	0.0454865
ENSMUSG00000026104.8	Stat1	3257.5	5805.05	1346.84	0.232012	-2.10773	9.04045e-08	5.78456e-05
ENSMUSG00000027514.8	Zbp1	1286.02	2291.32	532.042	0.232199	-2.10656	0.000127767	0.0197168
ENSMUSG00000081769.2	Gm12216	392.501	696.967	164.151	0.235521	-2.08607	0.000413513	0.0454865
ENSMUSG00000060615.5	Ang4	83.5247	148.17	35.0405	0.236488	-2.08016	0.000233392	0.030038
ENSMUSG00000070031.5	Sp140	122.088	216.123	51.5618	0.238576	-2.06748	2.41026e-05	0.00545093
ENSMUSG00000028655.5	Mfsd2a	405.072	715.327	172.381	0.240982	-2.053	6.55582e-08	4.35715e-05
ENSMUSG00000091695.1	Gm17669	120.331	211.719	51.7904	0.244619	-2.03139	5.6515e-09	5.11247e-06
ENSMUSG00000041515.3	Irf8	1005.39	1761	438.684	0.249111	-2.00514	1.05622e-08	8.93833e-06
ENSMUSG00000048852.7	Gm12185	3006.49	5256.59	1318.92	0.250908	-1.99477	1.31837e-06	0.000506292
ENSMUSG00000022237.10	Ankrd33b	51.8901	90.5772	22.8747	0.252544	-1.98539	0.000202148	0.0277653
ENSMUSG00000032089.10	Il10ra	158.215	275.671	70.1225	0.254371	-1.975	0.00032946	0.0390216
ENSMUSG00000021266.10	Wars	2014.07	3507.13	894.273	0.254987	-1.9715	3.13511e-09	3.16332e-06
ENSMUSG00000063851.6	Rnf183	25.878	44.807	11.6812	0.260702	-1.93953	0.0003317	0.0390216
ENSMUSG00000024778.6	Fas	588.403	1015.19	268.315	0.264301	-1.91975	3.92675e-05	0.00817575
ENSMUSG00000002076.5	Hsf2bp	60.9845	105.123	27.881	0.265223	-1.91472	2.12025e-06	0.000751659
ENSMUSG00000074457.4	S100a16	2287.45	3941.87	1046.63	0.265517	-1.91313	6.57689e-07	0.000282849
ENSMUSG00000034422.8	Parp14	4084.12	7024.95	1878.51	0.267405	-1.9029	3.90627e-07	0.000189773
ENSMUSG00000033355.5	Rtp4	814.581	1393.71	380.237	0.272824	-1.87396	7.00879e-06	0.00218891
ENSMUSG00000022504.9	Ciita	131.351	224.467	61.5141	0.274045	-1.86751	0.000207657	0.0280807
ENSMUSG00000038058.8	Nod1	253.039	430.306	120.089	0.279079	-1.84126	1.08007e-07	6.74634e-05
ENSMUSG00000032724.5	Abtb2	130.67	221.946	62.2131	0.280307	-1.83492	9.83626e-06	0.00274515
ENSMUSG00000057137.3	Tmem140	322.948	547.549	154.498	0.282162	-1.8254	5.11939e-06	0.00163783
ENSMUSG00000028599.4	Tnfrsf1b	861.126	1459.05	412.68	0.282841	-1.82194	2.81095e-08	2.1689e-05
ENSMUSG00000021025.7	Nfkbia	9822.04	16596	4741.59	0.285707	-1.80739	2.75869e-05	0.0061856
ENSMUSG00000019850.5	Tnfaip3	830.267	1402.62	401.001	0.285894	-1.80645	2.97161e-05	0.00649643
ENSMUSG00000002699.6	Lcp2	144.144	243.45	69.6637	0.286152	-1.80515	3.25624e-05	0.00694507
ENSMUSG00000044197.7	Gpr146	38.725	65.3629	18.7467	0.286809	-1.80184	0.000413565	0.0454865
ENSMUSG00000027225.7	Duoxa2	881.938	1487.06	428.099	0.287884	-1.79644	8.64702e-06	0.00249281
ENSMUSG00000046688.8	Tifa	3461.94	5832.33	1684.15	0.288761	-1.79205	2.48039e-07	0.000132797
ENSMUSG00000078238.4	Gm12854	2023.98	3407.27	986.511	0.289531	-1.78821	1.91315e-05	0.00456269
ENSMUSG00000057604.9	Lmcd1	123.018	206.916	60.0937	0.290425	-1.78376	0.000378058	0.0427499
ENSMUSG00000037447.10	Arid5a	255.787	429.454	125.536	0.292316	-1.7744	1.94735e-07	0.000108695
ENSMUSG00000039934.8	Gsap	876.281	1470.74	430.436	0.292666	-1.77267	9.01215e-05	0.0150105
ENSMUSG00000019960.7	Dusp6	3551.44	5956.43	1747.7	0.293414	-1.76899	3.18005e-08	2.38358e-05
ENSMUSG00000041773.7	Enc1	435.284	727.424	216.178	0.297184	-1.75057	9.57077e-06	0.00269978
ENSMUSG00000045664.4	Cdc42ep2	178.945	297.704	89.8753	0.301895	-1.72788	7.20565e-06	0.00219806
ENSMUSG00000069893.4	9930111J21Rik1	79.0182	131.34	39.7771	0.302856	-1.72329	0.000283407	0.035431
ENSMUSG00000039021.9	Ttc16	32.0846	53.2954	16.1766	0.303527	-1.72011	0.000167758	0.0243147
ENSMUSG00000036067.6	Slc2a6	89.9328	148.995	45.6364	0.306296	-1.707	0.000109284	0.0172709
ENSMUSG00000002797.7	Ggct	283.755	469.443	144.49	0.307791	-1.69998	7.18332e-06	0.00219806
ENSMUSG00000051314.5	Ffar2	96.2541	159.124	49.1013	0.308572	-1.69632	0.000444885	0.0484278
ENSMUSG00000078956.2	Gm14221	1489.37	2461	760.647	0.30908	-1.69395	7.24657e-05	0.0127588
ENSMUSG00000039232.5	Stx11	178.626	293.146	92.7361	0.316348	-1.66042	0.000145091	0.0219835
ENSMUSG00000063889.10	Crem	587.39	961.387	306.891	0.319217	-1.64739	0.000225605	0.0294878
ENSMUSG00000030750.7	Nsmce1	435.879	711.494	229.168	0.322094	-1.63445	8.49335e-05	0.014283
ENSMUSG00000022906.9	Parp9	2341.08	3818.09	1233.32	0.323021	-1.6303	6.33679e-07	0.000277065
ENSMUSG00000055994.9	Nod2	138.563	225.725	73.1909	0.324247	-1.62483	6.45183e-06	0.00203925
ENSMUSG00000042677.7	Zc3h12a	869.881	1411	464.043	0.328876	-1.60439	1.33164e-06	0.000506292
ENSMUSG00000073598.3	1700066B19Rik	490.769	794.226	263.176	0.331362	-1.59352	5.44229e-05	0.0101981
ENSMUSG00000030366.4	Ceacam12	65.1381	105.398	34.9431	0.331534	-1.59277	0.000224527	0.0294878
ENSMUSG00000001020.7	S100a4	284.378	458.414	153.851	0.335616	-1.57512	0.000377736	0.0427499
ENSMUSG00000032020.9	Ubash3b	272.012	438.431	147.198	0.335737	-1.5746	1.11773e-05	0.00294228
ENSMUSG00000063628.2	Gm7665	1628.8	2622.55	883.477	0.336877	-1.56971	8.45942e-06	0.00249281
ENSMUSG00000039328.9	Rnf122	60.5522	97.231	33.043	0.339841	-1.55707	0.000186246	0.0262688
ENSMUSG00000037816.4	Fbxw17	179.131	287.214	98.0692	0.34145	-1.55025	8.03476e-05	0.0138761
ENSMUSG00000075010.4	AW112010	1282.67	2050.46	706.839	0.344723	-1.53649	0.00045492	0.0489113
ENSMUSG00000050747.8	Trim15	4553.37	7277.08	2510.59	0.345	-1.53533	0.00012044	0.0188072
ENSMUSG00000039682.6	Lap3	1378.83	2202.67	760.954	0.345469	-1.53337	2.55109e-06	0.000880597
ENSMUSG00000097180.1	2700038G22Rik	65.3277	104.225	36.1545	0.346888	-1.52746	8.19958e-05	0.013968
ENSMUSG00000030966.6	Trim21	272.325	433.755	151.252	0.348705	-1.51992	1.32505e-05	0.00327938
ENSMUSG00000049502.10	Dtx3l	3702.16	5886.53	2063.89	0.350612	-1.51205	1.68989e-05	0.00410486
ENSMUSG00000020572.7	Nampt	3163.71	5017.63	1773.27	0.353408	-1.50059	4.52303e-06	0.0014649
ENSMUSG00000097125.1	Gm26885	53.4686	84.7979	29.9716	0.353447	-1.50043	0.00013682	0.0209903
ENSMUSG00000026102.3	Inpp1	461.089	725.255	262.964	0.362581	-1.46362	1.30511e-05	0.00326078
ENSMUSG00000054520.9	Sh3bp2	261.336	409.4	150.289	0.367095	-1.44578	4.79534e-05	0.00936702
ENSMUSG00000022220.7	Adcy4	66.0963	103.355	38.1519	0.369133	-1.43779	0.000278861	0.0351714
ENSMUSG00000073399.3	Trim40	2444.79	3812.39	1419.08	0.372229	-1.42574	5.32752e-05	0.0100548
ENSMUSG00000038213.7	Tapbpl	604.782	942.91	351.186	0.372449	-1.42488	1.28659e-05	0.00324543
ENSMUSG00000042622.7	Maff	438.348	682.926	254.915	0.373269	-1.42171	2.11464e-05	0.00490932
ENSMUSG00000027907.4	S100a11	6873.14	10707.3	3997.48	0.37334	-1.42144	0.000311561	0.0374931
ENSMUSG00000056501.3	Cebpb	650.546	1008.81	381.845	0.378509	-1.4016	7.23931e-05	0.0127588
ENSMUSG00000032508.8	Myd88	400.654	619.767	236.32	0.381305	-1.39098	2.8983e-05	0.0063894
ENSMUSG00000032207.9	Lipc	65.2016	100.826	38.4832	0.381679	-1.38957	0.000296336	0.0361585
ENSMUSG00000049734.8	Trex1	102.906	159.051	60.7977	0.382253	-1.3874	0.000151687	0.0224822
ENSMUSG00000012519.8	Mlkl	1687.33	2605.75	998.517	0.383197	-1.38384	1.71602e-05	0.0041301
ENSMUSG00000035929.11	H2-Q4	882.49	1358.18	525.722	0.387078	-1.3693	0.000225775	0.0294878
ENSMUSG00000024339.6	Tap2	744.819	1146.09	443.866	0.387287	-1.36853	0.000296161	0.0361585
ENSMUSG00000053113.3	Socs3	1572.65	2415.45	940.55	0.389389	-1.36071	3.56126e-05	0.00747409
ENSMUSG00000032578.7	Cish	135.468	207.567	81.394	0.392134	-1.35058	0.000174035	0.0250859
ENSMUSG00000062210.7	Tnfaip8	1017.32	1555.53	613.667	0.394507	-1.34188	5.74164e-05	0.0106556
ENSMUSG00000025059.10	Gyk	1689.6	2580.9	1021.13	0.395649	-1.33771	9.18629e-05	0.015111
ENSMUSG00000041135.9	Ripk2	638.12	971.745	387.901	0.39918	-1.32489	4.01914e-05	0.00830221
ENSMUSG00000021109.7	Hif1a	2872.49	4364	1753.85	0.401891	-1.31512	7.03302e-05	0.0126373
ENSMUSG00000040033.9	Stat2	1121.25	1702.16	685.567	0.402762	-1.312	8.03983e-05	0.0138761
ENSMUSG00000033192.4	Lpcat2	291.67	441.605	179.219	0.405835	-1.30104	0.000268584	0.0340388
ENSMUSG00000009585.11	Apobec3	1623.53	2455.06	999.892	0.407279	-1.29591	5.11854e-05	0.00976737
ENSMUSG00000094392.1	Gm3788	439.501	663.549	271.465	0.40911	-1.28944	0.000310091	0.0374882
ENSMUSG00000028709.3	Mob3c	323.874	485.38	202.745	0.417703	-1.25945	0.000180629	0.0256142
ENSMUSG00000017057.9	Il13ra1	3150.82	4697.3	1990.96	0.423852	-1.23837	0.000118729	0.0186512
ENSMUSG00000002307.9	Daxx	738.541	1098.91	468.261	0.426113	-1.23069	0.000243632	0.0311777
ENSMUSG00000030341.11	Tnfrsf1a	1311.64	1950.72	832.329	0.426678	-1.22878	0.000192795	0.0269032
ENSMUSG00000039753.10	Fbxl5	4295.05	6386.81	2726.22	0.426852	-1.22819	0.000361266	0.0413863
ENSMUSG00000024539.11	Ptpn2	2288.8	3382.78	1468.31	0.434053	-1.20406	0.00014915	0.0222318
ENSMUSG00000008384.8	Sertad1	469.256	693.222	301.282	0.434611	-1.2022	0.000198584	0.0275643
ENSMUSG00000028793.9	Rnf19b	1885.5	2770.93	1221.44	0.440803	-1.18179	0.000265124	0.0337634
ENSMUSG00000024079.4	Eif2ak2	3021.76	4396.58	1990.64	0.452771	-1.14315	0.000360217	0.0413863
ENSMUSG00000050347.5	Gm9844	858.968	1242.06	571.651	0.460245	-1.11953	0.000452084	0.0488065
ENSMUSG00000091955.2	Gm9844	858.968	1242.06	571.651	0.460245	-1.11953	0.000452084	0.0488065
ENSMUSG00000038059.6	Smim3	1218.74	1756.21	815.636	0.46443	-1.10647	0.00046041	0.0492996
